# Supplementary material for: A midbrain–cortical circuit mediated by a claustrum neuronal ensemble orchestrates drug-paired context memory processing
Source: J Clin Invest. 2026 Jan 15;136(5):e196944. doi: 10.1172/JCI196944 (PMC12948420; doi:10.1172/JCI196944)
Supplement: Supporting data values [file jci-136-196944-s130.xlsx]

## Sheet: Figure 1
Figure 1H										Figure 1J														Figure 1P
AUC										Number of AP														EPSCs Amplitude (pA)
	Veh				CNO						pre						post							Before	TTX	TTX+4-AP	TTX+4-AP+NBQX+AP5
-5	-0.06462	0.315574	-0.52265	0.132804	0.201658	0.28283	0.10276	0.053927		ACSF	4	3	2	3	6	4	8	4	4	6	7	4		191.367	0	174	0
0	0	0	0	0	0	0	0	0		SCH	3	2	1	2	1	4	3	2	2	1	1	4		174.967	11.7	187.367	0
5	777.974	321.715	79.3814	100.577	1727.01	222.065	137.416	-138.861																154.267	0	176.1	8.5
10	444.94	123.7	157.979	414.96	2905.92	159.861	194.75	-244.01																203.867	0	169	0
15	65.6013	-518.283	327.288	396.35	4491.84	470.088	71.5423	-410.816																260	0	128	0
20	-254.077	-930.939	112.584	493.276	6481.01	986.82	47.287	4.73495
25	-907.937	-1896.14	-242.602	460.789	8469.8	1992.42	-46.3458	914.807
30	-1757.92	-3040.89	-705.548	509.167	9969.38	2945.52	12.1658	1489.8
35	-2923.44	-4135.45	-971.149	373.477	11444	3725.84	332.491	2001.15

## Sheet: Figure 2
Figure 2B																				Figure 2D			Figure 2H			Figure 2L
CPP Score (sec)																				c-Fos+CaMKII+/CaMKII+ (%)			AUC			CPP Score (sec)
Pre-Test										CPP-Test										Saline	METH		Saline	METH			Pre-Test								CPP-Test
Saline	-120.12	-72.52	-293.747	-405.48	-215.533	-170.387	-289.16	-170.067	-25.8267	-91.4	-62.52	-178.44	-382.04	-117.24	-180.2	-346.52	-148.92	9.56		2.42424	30.5825		-2.8025	5.77731		S-Veh	-145.64	-48.04	6.52	-159.32	-189.08	-85.32			-196.76	-97	-60.28	-78.04	-120.52	-74.52
METH	-315.667	-256.68	-185.587	-27.16	-1.85333	-192.147	-156.813	-314.573	-67.08	-81.8	-98.28	164.76	271.96	168.52	-13.4	313.72	221.72	100.2		0.823045	13.3929		5.09602	9.07511		S-CNO	-100.76	-76.2	-187.4	-183.88	-133.48	-48.92			-2.6	-152.76	-87.96	-254.36	-122.68	-152.92
ΔCPP Score (sec)			Total Distance (m)																	5.71429	17.5439		-7.63188	3.68416		M-Veh	-140.6	-194.28	-197.16	-342.04	-238.44	-333.08	-150.84	-75.4	1.08	91.72	71.08	-75.32	49.72	-114.84	67	65.32
Saline	METH		Saline	METH																12	28.5714		-5.08535	7.0257		M-CNO	-29.16	-7.48	-125.08	-251.72	-37.96	-124.6	-99.24	-62.04	-77.96	28.84	-201.16	-291.08	-10.44	-101.08	-180.76	-33.72
28.72	233.867		39.8821	36.779																22.5564	26.8657		-0.51879	4.77382		ΔCPP Score (sec)
10	158.4		28.8068	35.1735																6.57895	43.4783		-1.49515	2.46953			Saline								METH
115.307	350.347		45.419	49.6936																						Veh	-51.12	-48.96	-66.8	81.28	68.56	10.8			141.68	286	268.24	266.72	288.16	218.24	217.84	140.72
23.44	299.12		39.3291	37.2192																						CNO	98.16	-76.56	99.44	-70.48	10.8	-104			-48.8	36.32	-76.08	-39.36	27.52	23.52	-81.52	28.32
98.2933	170.373		35.2195	34.864																						Total Distance (m)
-9.81333	178.747		39.258	36.0052																						Saline									METH
-57.36	470.533		50.4043	45.611																						Veh	29.501	26.735	23.5742	24.6275	48.6529	36.2585			35.6704	43.7043	37.0926	60.3617	14.5851	15.4884	38.0631	45.7878
21.1467	536.293		32.6198	38.6648																						CNO	18.9512	18.2419	22.8428	34.7741	44.1653	47.2487			42.485	41.0796	37.5054	52.0958	12.6047	45.557	43.2505	32.1673
35.3867	167.28		26.7529	31.7593

## Sheet: Figure 3
Figure 3C			Figure 3C														Figure 3F														Figure 3J
Spine density (per μm)			Intersections														Number of AP														CPP Score (sec)
Saline	METH			Saline								METH						Saline						METH								Pre-Test						CPP-Tset
0.254277	0.299368		0	0	0	0	0	0	0	0	0	0	0	0	0		0	0	0	0	0	0	0	0	0	0	0	0	0		S-Veh	-91.76	-47.04	-161.84	-161.04	-158.56	-149.24	-162.56	68.76	-225.84	-220.2	-208.96	-96.64
0.114885	0.308282		10	13	13	0	11	19	13	9	19	8	9	14	14		25	0	0	0	0	0	0	0	0	1	1	0	0		S-CNO	-140.2	-132.84	-120.24	-66.4	-61.6	-60.56	-95.64	-87.36	-53.04	-76.28	83.6	-132.48
0.082288	0.484848		20	21	11	17	14	18	17	7	16	13	22	21	37		50	0	0	0	0	0	0	1	2	3	3	0	0		M-Veh	-42.16	-133.12	-156.98	-53.3667	-76.6133	-51.0333	320	266.72	67.36	237.44	193.68	280.4
0.147038	0.427265		30	26	21	18	24	21	13	8	8	20	18	46	24		75	1	1	0	0	1	1	4	5	5	6	0	0		M-CNO	-258.88	-116.96	-178.707	-89.5333	-206.14	1.26667	-296.5	-73.24	-87.48	-146.5	-149.7	-242.86
0.177152	0.577166		40	29	29	13	23	20	20	13	8	15	25	41	23		100	2	2	1	0	4	3	6	7	8	8	3	2		ΔCPP Score (sec)
0.218561	0.334718		50	25	18	13	23	13	27	25	11	24	30	65	31		125	4	3	1	0	6	5	9	9	9	10	5	5			Saline						METH
0.225404	0.47437		60	47	30	13	32	14	25	18	6	29	23	62	41		150	5	4	2	1	9	7	10	10	11	11	7	6		Veh	-70.8	115.8	-64	-59.16	-50.4	52.6	362.16	399.84	224.34	290.807	270.293	331.433
0.244918	0.532492		70	34	30	17	29	16	21	16	12	44	27	69	27		175	7	4	2	1	9	9	11	12	12	12	8	7		CNO	44.56	45.48	67.2	-9.88	145.2	-71.92	-37.62	43.72	91.227	-56.9667	56.44	-244.127
0.297331	0.465078		80	28	29	21	35	8	26	14	13	39	24	68	44		200	8	5	3	1	6	7	12	12	13	13	10	9		Total Distance (m)
0.424954	0.591444		90	38	33	12	33	6	25	7	11	40	27	67	30																	Saline						METH
0.201269	0.474241		100	18	17	10	25	9	17	4	9	46	14	86	32																Veh	14.041	18.352	32.3961	17.5405	32.7082	33.6595	21.9544	22.0632	44.0889	18.1291	18.19	36.324
0.268416	0.432003		110	14	18	8	22	5	15	2	8	26	13	84	25																CNO	66.3702	19.7462	12.6728	24.0657	41.2358	45.7938	41.3944	45.7568	87.27	30.1703	29.0739	59.3735
0.398896	0.489999		120	14	17	6	16	8	9	4	6	23	9	68	28
0.330107	0.223316		130	10	21	12	9	4	6	0	0	20	6	33	21
0.350465	0.348624		140	8	11	10	17	0	4	0	0	17	7	20	15
	0.272461		150	7	13	9	10	0	0	0	0	0	5	17	16
			160	6	5	7	11	0	0	0	0	0	5	8	16
			170	3	5	6	3	0	0	0	0	0	2	13	10
			180	3	17	2	0	0	0	0	0	0	3	6	0
			190	2	4	0	0	0	0	0	0	2	0	3	0
			200	3	3	0	0	0	0	0	0	0	0	7	0

## Sheet: Figure 4
Figure 4A			Figure 4E																		Figure 4J
TH+c-Fos+/TH+ (%) in VTA			CPP Score (sec)																		CPP Score (sec)
Saline	METH			Pre-Test								CPP-Tset										Pre-Test								CPP-Tset
8.4211	12.6087		S-Veh	-225.96	-165.26	-118.3	-146.91	-46.65	-263.35			-174.92	-142.76	-225	-116.92	-93.16	-172.36				S-Veh	-114.52	-230.4	-40.88	-64.88	-202.96				-58.6	47.28	-111.68	-90.52	-113.04
3.0769	11		S-CNO	-151.24	-84.92	-205.88	-27.48	-277.32	-346.2			-90.96	-33.56	-115.48	-135.16	-247.36	-286.6				S-CNO	-196.48	-278.56	-137.56	-234	-77.68				-89.28	-213.24	-52.8	-152.4	-186.48
0.7407	4.0541		M-Veh	-136.36	-144.64	-242.42	-165.98	-214.32	-183.7	-289.54	-172.06	21.92	38.72	-86.56	206.88	156.88	147.12	23.6	235.28		M-Veh	-228.813	-162.887	-147.18	-91.3533	-47.36	-198.88	-124.92	-11.92	168.96	282.64	312.56	287.28	132.24	186.56	28.56	192.16
1.9048	5.5		M-CNO	-120.52	-34.84	-236.52	4.44	-279.6	-73.92	-107.2	7.92	-188.72	-104.32	-223.2	93.92	-176	-138.96	-220.32	97.36		M-CNO	-225.76	-263.48	-108.54	-136.567	-131.413	-89.52	-66.8	-127.76	-75.2	-386.48	-35.12	-13.68	-149.28	2.72	-117.84	-170.96
0.4762	4.6667		ΔCPP Score (sec)																		ΔCPP Score (sec)
1.4286	5			Saline						METH												Saline								METH
TH+c-Fos+/TH+ (%) in SN			Veh	51.04	22.5	-106.7	29.99	-46.51	90.99	158.28	183.36	155.86	372.86	371.2	330.82	313.14	407.34				Veh	55.92	277.68	-70.8	-25.64	89.92				397.773	445.527	459.74	378.633	179.6	385.44	153.48	204.08
Saline	METH		CNO	60.28	51.36	90.4	-107.68	29.96	59.6	-68.2	-69.48	13.32	89.48	103.6	-65.04	-113.12	89.44				CNO	107.2	65.32	84.76	81.6	-108.8				220.56	-123	73.42	122.887	-17.867	92.24	-51.04	-43.2
0	2.778		Total Distance (m)																		Total Distance (m)
0	1			Saline						METH												Saline								METH
0	1		Veh	32.2131	39.3227	37.246	37.2199	29.6106	55.4179	45.0663	31.3069	23.1266	29.0254	33.8196	36.9255	16.459	24.0859				Veh	51.6416	28.3167	19.9694	34.4272	26.6505				26.1589	26.2356	23.5818	41.3519	17.241	11.622	17.5267	17.8188
2	2.5		CNO	32.2369	35.8978	36.7664	26.9713	33.2993	30.4423	45.0718	34.1019	40.527	25.941	40.281	31.4777	29.2875	33.3584				CNO	27.9362	40.8675	28.645	40.5788	20.0636				18.2347	10.1807	12.2676	21.9679	24.9455	23.4164	36.2627	12.5351
0	0
1	0

## Sheet: Figure 5
Figure 5A			Figure 5E
c-Fos+CaMKII+ /CaMKII+ (%)			CPP Score (sec)
Saline	METH		Pre-Test											CPP-Tset
7.62712	13.0374		S-Veh	-87.44	-56.56	-56.04	-153.28	-40.16	-101.8					-143.92	-149.08	-150.88	-264.96	-34.6	-184.56
4.22535	15.6997		S-CNO	-259.68	-216.08	-21.2	-132	-46.96	-60					-203.6	-277.84	-80.04	-182.32	-84.08	-95.4
14.8496	12.4783		M-Veh	-176.627	-201	-245.987	-330.947	-139.133	-147.507					225.28	412.32	253.547	83.24	62.84	-38.76
9.02887	12.8686		M-CNO	-224.707	0.2	-232.013	-67.72	-50.5733	-330.947	-282.493	-139.133	-109.347	-147.507	-32.28	-12.68	-327.4	95.48	-390.68	-37.4	-280.28	34.68	22.92	-111.08
4.13223	16.5992		ΔCPP Score (sec)
3.87722	15.5125		Saline											METH
			Veh	-56.48	-92.52	-94.84	-111.68	5.56	-82.76					225.28	412.32	253.547	414.187	201.973	108.747
			CNO	56.08	-61.76	-58.84	-50.32	-37.12	-35.4					192.427	-12.88	-95.3867	163.2	-340.107	175.84	2.21333	173.813	132.267	36.4267
			Total Distance (m)
			Saline											METH
			Veh	42.49	46.22	54.37	40.94	30.1668	40.1064					36.89	55.01	63.72	37.56	50.88	60.12
			CNO	38.8819	32.759	39.0695	40.4796	50.6701	51.3623					41.27	56.83	38.92	47.58	52.16	44.77	39.64	58.2	61.45	49.3

## Sheet: Figure 6
Figure 6D			Figure 6E			Figure 6F
AUC			D1R protein level			Mean gray value of D1R on c-Fos+CaMKII+ neurons
Saline	METH		Saline	METH		Saline	METH
-2.45255	7.37187		0.387367	2.31269		52.0126	60.7606
-0.0164	7.93757		1.08035	4.62698		39.6209	49.6917
-3.73101	9.17243		1.53228	3.59513		42.4163	43.7303
-0.09298	0.378638					34.2723	54.9593
0.020265	0.374995					32.4738	78.7593
						45.224	69.7204

## Sheet: Figure 7
Figure 7D																		Figure 7I														Figure 7N
CPP Score (sec)																		CPP Score (sec)														CPP Score (sec)
	Pre-Test								CPP-Tset										Pre-Test						CPP-Tset								Pre-Test								CPP-Test
SCNO-Veh	-36.76	-111.88	-208.12	-55.56	-43.88	-102.52			-10	-72.28	-133.44	-85.08	-106.8	-58.76				SCNO-Veh	-67.56	-39.16	-146.32	-132.12	47		-29.48	-100.84	-180.76	-205.48	-50.08			S-CTRL	-193.4	-116.36	-125.56	-219.24	-2.92	33.52			-211	-204.52	-61.08	-268.36	-250.12	15.04
SCNO-DA	-7.96	-34.68	-48.28	-89.4	-209.04	-219.373			71.72	13.76	-99.2	-50.16	-240.4	-200.28				SCNO-SKF	-183.2	-192.28	-264.84	50.68	-77.08		-225.16	-279.16	-310.36	-28.12	-187.96			S-KD	-89.8	-194.92	-66.12	-20.6	-62.52	-4.48			-76.68	-108.68	-82.04	-65.56	-259.4	-335.88
MCNO-Veh	-174.76	-157	-4.36	-265.92	-203.48	-154.04	-191.04	-19.84	-185.16	-133.64	46.76	-358.32	-281.36	63.76	-7.2	-58.24		MCNO-Veh	-97	-60.92	-172.2	-91.56	-175.72	-179.96	-5.96	74.28	-192.28	-122.2	-92.2	-127.08		M-CTRL	-83.2	-160.8	-137	-43.4	-143	-172.84	-73.96	-67.76	250.2	-7.08	299.48	34.28	46.04	248.44	204.2	302.6
MCNO-DA	-167.96	-3.56	-134.52	-272.84	-147.96	-68.24	-184.4	-223	607.28	216.16	-24.08	184.56	337	62.76	-339.76	14.6		MCNO-SKF	-56.76	-10.52	-20.12	-73.96	-172.28	-97.08	-20.36	235.16	127.32	154.68	98.44	160.44		M-KD	-19.24	-185.88	-74.52	-67.56	-82.44	14.76	-19	-112.12	14.84	-128.2	-223.56	19.48	-161.4	58.2	78.04	-154.52
ΔCPP Score (sec)																		ΔCPP Score (sec)														ΔCPP Score (sec)
	Saline								METH										Saline						METH								Saline								METH
CNO+Veh	26.76	39.6	74.68	-29.52	-62.92	43.76			-10.4	23.36	51.12	-92.4	-77.88	217.8	183.84	-38.4		CNO+Veh	38.08	-61.68	-34.44	-73.36	-97.08		91.04	135.2	-20.08	-30.64	83.52	52.88		CTRL	-17.6	-88.16	64.48	-49.12	-247.2	-18.48			333.4	153.72	436.48	77.68	189.04	421.28	278.16	370.36
CNO+DA	79.68	48.44	-50.92	39.24	-31.36	19.0933			775.24	219.72	110.44	457.4	484.96	131	-155.36	237.6		CNO+SKF	-41.96	-86.88	-45.52	-78.8	-110.88		36.4	245.68	147.44	228.64	270.72	257.52		KD	13.12	86.24	-15.92	-44.96	-196.88	-331.4			34.08	57.68	-149.04	87.04	-78.96	43.44	97.04	-42.4
Total Distance (m)																		Total Distance (m)														Total Distance (m)
	Saline								METH										Saline						METH								Saline								METH
CNO+Veh	22.643	24.3606	20.6626	18.7754	24.9247	25.5678			29.2651	26.9882	14.6553	22.5748	36.9821	14.9246	16.611	8.48367		CNO+Veh	23.6158	29.3753	27.6065	19.4577	28.0044		43.372	26.0807	10.0596	18.1781	14.5952	27.2363		CTRL	49.8098	32.987	46.0277	19.4728	19.6293	30.3699			23.5975	23.763	20.8798	26.2357	38.6077	35.5051	46.1656	37.5225
CNO+DA	39.6014	40.335	21.8353	26.0311	21.1575	34.3634			16.5311	19.5588	35.8484	31.4344	22.4741	24.4576	11.988	25.8126		CNO+SKF	48.6971	35.4307	49.9364	33.5907	36.6728		16.259	20.2063	44.7435	45.1183	35.445	33.2292		KD	25.554	40.5062	28.477	30.7753	13.2697	12.7478			33.0801	29.7843	29.3877	15.1248	40.4429	37.2369	31.7117	37.3745
[truncated: 13 more columns]

## Sheet: Supplemental Figure 2
Supplemental Figure 2B			Supplemental Figure 2C			Supplemental Figure 2F			Supplemental Figure 2G			Supplemental Figure 2H
c-Fos+NeuN+/NeuN+ (%)			GAD67+c-Fos+/GAD67+ (%)			c-Fos+NeuN+/NeuN+ (%)			AUC			mCherry+CaMKII+ /CaMKII+ (%)
Saline	METH		Saline	METH		Saline	METH		Saline	METH			Saline						METH
15.6863	41.9355		28.5714	16.6667		16.2791	17.3913		1.79226	-2.58089		Veh	76.7442	77.8816	60.8696	63.3634	68.0272	80.5195	68.5484	56.4356	74.9164	80.4281	62.4535	78.3862
14.6341	23.8095		11.1111	12.5		10.7784	17.6191		-5.51496	-6.64506		CNO	76.7123	48.9736	75.6098	57.7778	93.6759	61.5385	70.1068	67.7116	67.6966	57.2727	59.7122	89.644
11.6279	18.7215		0	33.3333		8.98876	10.1604		1.69553	-6.74967		mCherry+c-Fos+/mCherry+ (%)
10.3093	24.6094		9.09091	30		10.6742	14.7368		1.19903	-9.70061			Saline						METH
10.3896	58.0645		26.6667	10		25	16.6667		0.053176	-15.0197		Veh	12.4	5.85774	4.30107	11.5385	4.09556	11.4865	19.6429	21.3873	21.6931	15.8974	19.3069	20.2765
3.5714	37.0968		0	0		13.7652	16.6667		1.30779	0.13097		CNO	1.78571	3.23887	1.72414	3.4188	0.727273	2.38095	5.71429	3.23887	1.72414	3.4188	0.727273	2.38095

## Sheet: Supplemental Figure 4
Supplemental Figure 4B														Supplemental Figure 4D
mCherry+c-Fos+/mCherry+ (%)														c-Fos+CaMKII+/CaMKII+ (%)
	Saline						METH								Saline						METH
Veh	14.1509	11.039	16.6667	13.0137	23.0159	6.09756	21.4765	17.0732	26.6667	26.7516	25.1799	21.4815		Veh	14.6667	25.3731	14.3713	16	8.52273	9.04762	23.3533	24.0642	31.8408	28	30.6452	20.0957
CNO	8.92857	10.9091	5	3.2	7.35294	3.59712	11.7647	14.5038	12.5	12.1019	10	7.14286		CNO	8	11.811	6.71141	4.49438	7.18563	12.6667	13.9394	13.9535	8.6758	18.9781	22.8188	17.8344

## Sheet: Supplemental Figure 5
Supplemental Figure 5A
EGFP+CaMKII+ /CaMKII+ (%)
	Saline						METH
Veh	46.9136	46.5241	51.1278	36.019	35.274	50.5155	41.637	53.5354	36.0731	56.3218	47.09	50.6073
CNO	60.4255	35.0962	47.0817	71.0383	29.3907	40.2655	65.5172	29.1339	42.9864	39.9267	59.6774	48.2759
EGFP+c-Fos+/EGFP+ (%)
	Saline						METH
Veh	21.0526	19.5402	15.4412	21.0526	13.5922	19.3878	36.7521	32.0755	48.1013	33.3333	46.0674	36
CNO	2.8169	16.4384	5.78512	1.53846	12.1951	8.79121	16.5414	21.6216	25.2632	17.4312	18.9189	9.28571

[truncated: 3 more sheets: Supplemental Figure 6, Supplemental Figure 7, Supplemental Figure 8]
